# Supplementary material for: Molecular Modeling Studies to Probe the Binding Hypothesis of Novel Lead Compounds against Multidrug Resistance Protein ABCB1
Source: Biomolecules. 2024 Jan 16;14(1):114. doi: 10.3390/biom14010114 (PMC10813284; doi:10.3390/biom14010114)
Supplement: Supplementary file 1 [file biomolecules-14-00114-s001.zip]

Archive with 1 entries (1 files):
- biomolecules-2768650-supplementary.pdf
